# Supplementary material for: Western-style diet consumption impairs maternal insulin sensitivity and glucose metabolism during pregnancy in a Japanese macaque model
Source: Sci Rep. 2021 Jun 21;11:12977. doi: 10.1038/s41598-021-92464-w (PMC8217225; doi:10.1038/s41598-021-92464-w)
Supplement: Supplementary file 1 — Supplementary Information 1. [file 41598_2021_92464_MOESM1_ESM.xlsx]

## Sheet: Sheet2
The effects of Western-style diet consumption on maternal insulin resistance and metabolic health in a Japanese macaque model Joseph M. Elsakr1#, Sifang Kathy Zhao2#, Valerie Ricciardi3, Tyler A. Dean4, Diana L. Takahashi4, Elinor Sullivan5, Stephanie R. Wesolowski6, Carrie E. McCurdy7, Paul Kievit4, Jacob E. Friedman8, Kjersti M. Aagaard9, Digna R. Velez Edwards2,10*, Maureen Gannon1,3,11,12*

## Sheet: Sheet1
AnimalID	MaternalBirthdate	DietDate	Diet	Preweightdate	Prepregweight	PrePregGTTDate	PrePregGAUC	PrePregIAUC	ConceptionDate	AgeatConception	Pregweightdate	Pregweight	GTTdate	GAUC	IAUC	LeptinGTT	DEXADate	WholeBodyTotalMass	WholeBodyPercentFat	Lipidsdate	LDL	Triglycerides	GestationalWeightGain	Abortion	StudyPopulation	Parity	StudyPregnancyNumber	NumberofDietSwitch	TimeonHFD_months
17795	1993-09-01	2005-11-15	Control	2005-11-30	9.7	2005-11-30	9513	3563.99	2006-01-06	12.3477		10	2006-05-09	6809.5	9985.48	53.54	2009-09-16	10831.2	35.77				0.3		1	8	1	0	0
17795	1993-09-01	2005-11-15	Control	2006-07-11	9.9				2006-10-24	13.1444		13.6	2007-02-23	6281.5	6626.4	0.5	2006-11-01	10814.7	26.1456				3.7		1	9	2	0	0
17795	1993-09-01	2005-11-15	Control	2008-11-04	10.45	2008-10-22	10127	4835.8	2008-12-23	15.3101		10.25	2009-04-20	8071	5108.5	58.77	2008-09-30	10947.8	32.8747				-0.2		1	10	3	0	0
18251	1994-05-15	2002-07-24	High Fat	2003-11-21	10.4	2003-10-17	5479	2795.22	2003-11-27	9.53593		8.8	2004-03-09	5165.75		14.92							-1.6		1	2	1	1	19.5154
18251	1994-05-15	2002-07-24	High Fat	2005-11-16	12.2	2005-09-27	9495.5	6901.3	2005-12-25	11.614		11.4	2006-04-19	5881.25	9410.2	161.02							-0.8		1	3	2	1	44.846
18253	1994-05-15	2004-10-18	High Fat	2007-12-13	12.4	2007-10-23	15996	5862.1	2007-12-18	13.5934		13.6	2008-04-22	8403	4655.85	164.67							1.2		1	8	1	1	42.1191
18258	1994-05-15	2005-11-01	High Fat	2007-12-12	13.9	2007-12-12	10330.5	4494.7	2007-12-17	13.5907		13.5	2008-04-17	7603	4227.3	154.82							-0.4		1	5	1	1	29.5031
18926	1995-08-01	2002-07-24	Control	2006-10-29	8.2				2007-01-07	11.436		7.3	2007-05-03	5249.5	2825.05		2006-10-31	7991.61	17.3527				-0.9		1	2	1	0	0
18940	1995-08-01	2002-07-24	High Fat	2005-11-16	9.7	2005-09-27	8328	8044.51	2005-12-18	10.3819		9.6	2006-04-19	5119	15320.2								-0.1		1	3	1	1	44.846
18940	1995-08-01	2006-10-25	Reversal	2006-10-25	10.6				2006-12-05	11.3457	2007-04-11	12.25	2007-04-04	5424.5	11462.2		2006-10-25	10394.6	16.9232				1.65		1	4	2	2	51.0554
18940	1995-08-01	2007-10-17	High Fat*	2007-12-11	11.1	2007-10-17	8242.5	9386.15	2008-01-09	12.4408		10.95	2008-05-15	6540	11822.5	55.71							-0.15		1	5	3	3	57.9877
19388	1996-07-14	2002-07-24	High Fat	2003-10-17	9.2	2003-10-17	7031	19145.4	2003-11-10	7.32375		9	2004-03-09	5222									-0.2		1	1	1	1	19.5154
19388	1996-07-14	2002-07-24	High Fat	2005-11-16	12.1	2005-09-27	12376.5	13200.3	2005-12-19	9.4319		11.5	2006-04-19	5773	9091.75								-0.6		1	2	2	1	44.846
19388	1996-07-14	2006-10-25	Reversal	2006-10-25	14.6				2006-11-14	10.3354		13.2	2007-03-16	8536.5	5671.15		2006-10-25	14788.4	41.4831				-1.4		1	3	3	2	51.0554
19388	1996-07-14	2007-10-17	Control*	2007-10-17	15.6				2007-11-06	11.3128		13.5	2008-03-06	8092	11452	132.96							-2.1		1	4	4	2	51.0554
19619	1997-04-23	2002-07-24	Control	2006-10-29	12				2006-12-09	9.62902		11.2	2007-04-18	7282	2743.93		2006-10-31	11847.2	29.2368				-0.8		1	2	1	0	0
19619	1997-04-23	2002-07-24	Control	2008-01-23	10.4	2007-12-11	6737.5	4595.8	2008-03-05	10.8665		11.45	2008-06-30	6787	2517.42	40.5							1.05		1	3	2	0	0
19619	1997-04-23	2002-07-24	Control	2008-11-10	9.85	2008-10-06	9401	1407.03	2008-11-19	11.5756		13	2009-03-24	8797	2982.91	153.26	2008-10-06	10728.4	23.9241				3.15		1	4	3	0	0
19619	1997-04-23	2002-07-24	Control	2010-01-05	10.7	2009-09-08	10168.5	2872.8	2010-01-30	12.7721		14	2010-06-01	8365.5	3985.45	65.97	2009-09-08	11700.8	19.9446				3.3		1	5	4	0	0
19619	1997-04-23	2002-07-24	Control	2010-11-17	12.7	2010-09-22	9569	2758.4	2010-11-29	13.6016	2011-03-27	13.4	2011-03-31	7418	6739.9	74.6758	2010-09-22	14022.1	34.3316				0.7		1	6	5	0	0
19619	1997-04-23	2002-07-24	Control	2014-01-15	13.55	2013-10-14	10095	4844.49	2014-01-24	16.7556		17.1	2014-05-23	7802.5	21585	90.69	2013-10-14	14845	35.849				3.55		1	7	6	0	0
19899	1997-06-05	2005-11-15	High Fat	2005-11-23	8.2				2006-01-28	8.64887		8.6	2006-05-30	5114.5	3831.2								0.4		1	3	1	1	6.43942
19899	1997-06-05	2005-11-15	High Fat	2006-11-08	9.5	2006-11-08	5728.5	9496	2006-11-11	9.43463		9.8	2007-03-13	4796.5	7438.4								0.3		1	4	2	1	15.8686
19899	1997-06-05	2005-11-15	High Fat	2007-10-30	10	2007-10-30	6851	6270.1	2007-12-16	10.5298		8.5	2008-04-17	4975.5	3974.6	16.96							-1.5		1	5	3	1	29.0431
19904	1997-05-07	2004-10-18	High Fat	2006-07-25	13.4				2006-11-03	9.49213		13.2	2007-03-07	7906.5	20914								-0.2		1	3	1	1	28.5832
19904	1997-05-07	2004-10-18	High Fat	2007-12-13	12.2	2007-10-23	8762	11544.5	2008-01-13	10.6858		13.4	2008-05-15	8754.5	12264.2	137.02							1.2		1	4	2	1	42.8747
20462	1998-05-01	2002-07-24	Control	2006-10-29	10.9				2006-12-18	8.63244		11.2	2007-04-18	6580.5	6584.2		2006-10-31	11040.9	17.5347				0.3		1	1	1	0	0
20467	1998-06-01	2008-10-20	Control	2009-11-09	9.2	2009-09-30	9834.5	249.14	2009-11-12	11.4497		10.65	2010-03-16	8392.5	1281.07	38.187	2009-09-30	8864.05	11.1219				1.45		1	4	1	0	0
20467	1998-06-01	2008-10-20	Control	2011-01-25	9.9	2010-09-09	10006.5	740.9	2011-02-25	12.7365		10.65	2011-06-28	6381	3076.79	38.7205	2010-09-09	9675.04	10.6314				0.75		1	5	2	0	0
20469	1998-06-01	2004-10-18	High Fat	2006-07-25	9.8				2006-09-25	8.31759	2007-01-24	10.6	2007-01-26	5595	6509.55								0.8		1	4	1	1	27.269
20469	1998-06-01	2004-10-18	High Fat	2008-01-23	9.4	2007-10-23	6292	3116.85	2008-01-27	9.6564		9.25	2008-05-29	6897.5	1144.94	15.77							-0.15		1	5	2	1	43.3347
20469	1998-06-01	2004-10-18	High Fat	2009-12-01	11.05	2009-10-22	9540.5	5301.75	2009-12-14	11.5373	2010-02-02		2010-04-13	8676	7146.65	40.66	2009-10-22	11370.3	27.6434						1	6	3	1	65.807
20469	1998-06-01	2004-10-18	High Fat	2010-12-09	10.8	2010-09-08	8676	1742	2011-01-06	12.5996		11.3	2011-05-10	5770	6614.4	48.5343	2010-09-08	12053.5	28.8775				0.5		1	7	4	1	78.6858
20473	1998-05-01	2004-10-18	High Fat	2006-07-25	9.9				2006-10-23	8.47912		10.4	2007-02-21	5424.5	4547.75								0.5		1	3	1	1	28.1232
20473	1998-05-01	2004-10-18	High Fat	2007-10-23	12.2	2007-10-23	9019.5	3998.9	2007-12-09	9.60712		13.38	2008-04-08	7617	3608.8	52.37							1.18		1	4	2	1	41.6591
20473	1998-05-01	2004-10-18	High Fat	2008-12-04	14.75	2008-09-15	10911	6020.7	2009-02-09	10.7789	2009-06-19	12.9	2009-06-16	7319	3171.1	154.7	2008-09-15	14521.2	29.5695				-1.85		1	5	3	1	55.9179
20474	1998-06-01	2005-11-01	High Fat	2007-12-21	14	2007-10-24	11004		2007-12-27	9.57153		16.4	2008-05-02	8643	16981.4	100							2.4		1	1	1	1	29.9959
20474	1998-06-01	2005-11-01	High Fat	2008-11-10	17.6	2008-09-22	12951	23502.2	2008-12-22	10.5599		18.05	2009-04-20	11230	34277.5	160.04	2008-09-22	18655.3	47.6579				0.45		1	2	2	1	41.5934
20476	1998-06-01	2002-07-24	High Fat	2005-11-06	12	2005-09-27	13983.5	11978.7	2005-12-13	7.53457		14.4	2006-04-13	5947	30711.5								2.4		1	3	1	1	44.6489
20476	1998-06-01	2006-10-25	Reversal	2006-10-25	14.3				2006-11-14	8.45448		14.8	2007-03-16	7911	21584		2006-10-25	14296.7	40.3226				0.5		1	4	2	2	51.0554
20476	1998-06-01	2007-08-21	High Fat*	2007-12-11	13.7	2007-10-17	11142.5	18652.3	2008-01-02	9.58795		17.1	2008-05-02	7074.5	52406.5	172.23							3.4		1	5	3	3	59.4333
20478	1998-06-01	2005-11-15	High Fat	2006-07-11	7.1				2006-10-31	8.41615		9.8	2007-03-07	4937	6490.6								2.7		1	2	1	1	15.6715
20478	1998-06-01	2005-11-15	High Fat	2007-10-30	7.8	2007-10-30	7618.5	7244.7	2007-11-05	9.42916		9	2008-03-06	6907	7148.35	93.84							1.2		1	3	2	1	27.6632
20479	1998-05-01	2002-07-24	Control	2006-12-23	9				2007-01-17	8.71458		9.9	2007-05-22	6844.5	3081.65		2006-10-31	9370.54	13.2805				0.9		1	2	1	0	0
20479	1998-05-01	2002-07-24	Control	2008-11-10	9.9	2008-10-06	9543.5	1851.55	2008-11-10	10.5298		11.6	2009-03-24	7973.5	12053.6	46.9	2008-10-06	9649.02	11.6291				1.7		1	3	2	0	0
20483	1998-08-01	2002-07-24	High Fat	2005-12-29	9.2				2006-01-03	7.42505		9.7	2006-05-02	7573.5	8293.4								0.5		1	3	1	1	45.2731
20483	1998-08-01	2007-10-17	Control*	2006-10-25	10.7				2006-11-18	8.29843	2007-03-28	10.6	2007-03-23	5786	4379.2		2006-10-25	10823.2	21.9073				-0.1		1	5	2	2	51.0554
20486	1998-06-01	2002-07-24	High Fat	2005-11-16	7.4	2005-09-27	8386	6743.05	2005-12-31	7.58385	2006-05-12	7.6	2006-05-05	4751.5	6634.25								0.2		1	0	1	1	45.3717
20486	1998-06-01	2006-10-25	Reversal	2006-10-25	7.5				2006-11-03	8.42437		8.4	2007-03-07	5011	4402.98	20.4756	2006-10-25	7538.66	13.0223				0.9		1	1	2	2	51.0554
20486	1998-06-01	2007-10-17	High Fat*	2007-08-21	9.3	2007-10-17	8649.5	6619	2007-10-16	9.3744	2008-01-23	8.6	2008-02-14	6235	6551.11	24.31							-0.7		1	2	3	3	54.9979
20490	1998-05-01	2002-07-24	High Fat	2005-12-06	8	2005-09-27	10459	3576.96	2005-12-06	7.60027		9.2	2006-04-04	5912.75	8102.4								1.2		1	1	1	1	44.3532
20490	1998-05-01	2006-10-25	Reversal	2006-09-26	8.8				2006-10-06	8.43258		10.3	2007-02-06	8365	2552.6		2006-10-25	9564.47	16.7747				1.5		1	2	2	2	51.0554
20490	1998-05-01	2007-10-17	High Fat*	2014-01-30	15.2	2013-09-30	12763	19914.6	2014-03-03	15.8385		15.8	2014-06-25	10240	8231.35	83.4	2013-09-30	17605.4	41.0374	2014-06-25	19	129	0.6		1	5	3	3	131.318
20491	1998-06-01	2002-07-24	High Fat	2003-10-17	7.8	2003-10-17	6895	8573.97	2003-11-10	5.44285		9	2004-03-09	5808.5									1.2		1	1	1	1	19.5154
20491	1998-06-01	2007-10-17	Control*	2009-10-16	13.2				2009-11-29	11.4962		13.6	2010-03-30	7984.5	22415.8	112.42	2009-08-25	13848.1	37.7211				0.4		1	3	2	2	51.0554
20493	1998-06-01	2002-07-24	High Fat	2003-11-21	7.8	2003-10-17	7349.5	5604.95	2003-11-21	5.47296		7.2	2004-03-09	5781.5									-0.6		1	1	1	1	19.5154
20493	1998-06-01	2002-07-24	High Fat	2006-01-12	8.7	2005-09-27	9868.5	3641.13	2006-02-01	7.67146		8.8	2006-06-05	6855	3510.1								0.1		1	2	2	1	46.3901
20493	1998-06-01	2006-10-25	Reversal	2006-10-25	8.2				2006-11-24	8.48186	2007-03-16	10.3	2007-03-23	6175	2216.85		2006-10-25	8267.73	11.0727				2.1		1	3	3	2	51.0554
20496	1998-05-01	2005-11-01	High Fat	2005-11-15	12.2	2005-09-26	11675	4404.58	2005-11-15	7.54278		13.8	2006-03-21	6092.5	26030.5								1.6		1	2	1	1	4.59959
20496	1998-05-01	2005-11-01	High Fat	2007-12-12	12.5	2007-10-24	11232	19900	2008-01-02	9.67283		9.75	2008-05-07	5361	8828.4	56.2							-2.75		1	3	2	1	30.1602
20496	1998-05-01	2005-11-01	High Fat	2009-07-24	15.5				2009-10-26	11.488		15.6	2010-02-23	7865.5	12962.9		2009-11-02	15189.4	39.0597				0.1		1	4	3	1	51.7454
20496	1998-05-01	2005-11-01	High Fat	2011-11-29	16	2011-10-13	12253	9427.46	2012-01-02	13.6728		17.4	2012-05-08	7860	27267.5		2011-10-13	16724	43.8473				1.4		1	5	4	1	78.193
20497	1998-06-01	2005-11-01	High Fat	2005-10-18	8	2005-09-26	7209.5	2099.72	2005-11-07	7.436		10	2006-03-07	5598.5	10662.5								2		1	2	1	1	4.13963
20497	1998-06-01	2005-11-01	High Fat	2007-10-24	12.6				2007-12-02	9.50308	2008-03-20	10.2	2008-04-02	7308	25619.5	58.29							-2.4		1	3	2	1	29.0103
21246	1999-06-01	2008-10-20	Control	2008-12-17	10	2008-10-22	8720.5	4048.75	2009-03-12	9.7796		10.05	2009-07-14	7067	2874.65	45.23	2008-10-22	10739.8	26.7705				0.05		1	5	1	0	0
21246	1999-06-01	2008-10-20	Control	2011-12-06	10.9	2011-09-29	11746.5	4855.49	2011-12-22	12.5585		10.7	2012-04-24	6626.5	3663.3		2011-09-29	11837.1	32.6548				-0.2		1	6	2	0	0
21246	1999-06-01	2008-10-20	Control	2013-01-16	11.45	2012-08-14	10342	2738.75	2013-01-19	13.6372		11.1	2013-05-20	7108.5	4418.35	72.01	2012-08-14	10594.2	22.3165				-0.35		1	7	3	0	0
21246	1999-06-01	2008-10-20	Control	2013-10-16	10.9	2013-10-16	10859.5	2549.8	2014-01-21	14.642		11.4	2014-05-21	7563	9926.45	90.57	2013-10-16	11129.2	26.2847				0.5		1	8	4	0	0
21246	1999-06-01	2008-10-20	Control	2015-01-23	11.6	2014-08-25	9868	3969.35	2015-01-23	15.6468		10.7	2015-05-22	7098	3725.45	71.4613	2014-10-17	11474.9	35.7155	2015-05-22	42	60	-0.9		1	9	5	0	0
21247	1999-06-01	2004-10-18	High Fat	2005-11-15	9.3	2005-09-26	9672.5	3641.88	2006-01-08	6.60643		10.2	2006-05-09	6680.5	4386.45								0.9		1	1	1	1	18.6612
21247	1999-06-01	2004-10-18	High Fat	2007-10-23	11.6	2007-10-23	8889	5653.85	2007-11-21	8.47365		11	2008-03-20	7487	3954.2	69.527							-0.6		1	2	2	1	41.0349
21251	1999-06-01	2004-10-18	High Fat	2005-09-26	10.1	2005-09-26	7942	7975.68	2005-10-11	6.36277	2006-02-11	9.4	2006-02-21	4831.5	3256.29								-0.7		1	2	1	1	16.1314
21251	1999-06-01	2004-10-18	High Fat	2006-09-23	12				2006-10-15	7.37303		15	2007-02-23	4700.5	22704								3		1	3	2	1	28.1889
21251	1999-06-01	2004-10-18	High Fat	2007-12-13	10.8	2007-10-23	7870	8601.15	2007-12-13	8.53388		12.55	2008-04-17	5483	10785	169.39							1.75		1	4	3	1	41.9548
21251	1999-06-01	2004-10-18	High Fat	2008-12-04	13.1	2008-09-15	8224.5	8998.55	2008-12-13	9.53593		13.6	2009-04-15	6801.5	21236.6	86.28	2008-09-15	13319.1	36.5748				0.5		1	5	4	1	53.8809
21251	1999-06-01	2004-10-18	High Fat	2010-10-13	11.7	2011-07-20	9116	4239.38	2010-11-11	11.447		12.8	2011-03-15	6386	5645.35	49.6328	2010-09-08	12207.4	31.0684				1.1		1	6	5	1	76.846
21252	1999-06-01	2004-10-18	High Fat	2006-07-25	11.6				2006-10-20	7.38672		10.9	2007-02-21	5070	8900								-0.7		1	3	1	1	28.1232
21252	1999-06-01	2004-10-18	High Fat	2007-12-13	10.3	2007-10-23	7927.5	5141.7	2007-12-22	8.55852		11.6	2008-04-22	6728	5878.55	59.86							1.3		1	4	2	1	42.1191
21252	1999-06-01	2004-10-18	High Fat	2009-10-22	14.55	2009-10-22	10067	5244.5	2009-11-16	10.4613		15.7	2010-03-16	7457	6068.8	155.26	2009-10-22	14797.1	31.4968				1.15		1	5	3	1	64.8871
21257	1999-06-01	2005-11-01	High Fat	2007-12-28	13	2007-10-24	10736.5	14589.2	2008-01-01	8.5859		14.1	2008-05-05	6056	8785.75	186.5							1.1		1	1	1	1	30.0945
21257	1999-06-01	2005-11-01	High Fat	2008-11-10	17.1	2008-09-22	11094	5650.85	2008-12-07	9.51951		18.8	2009-04-15	11336	15667.4	64.76	2008-09-22	17900.1	46.0768				1.7		1	2	2	1	41.4292
21257	1999-06-01	2005-11-01	High Fat	2010-09-21	17.3	2010-09-21	10790	5111.75	2010-11-01	11.4196		18.5	2011-03-03	9275.5	14626	64.1381	2010-09-21	17619.9	48.2111				1.2		1	3	3	1	64
21262	1999-06-01	2004-10-18	Control	2004-10-28	8.3				2004-12-09	5.52498		9.2	2005-04-05	6177.5	9631.73								0.9		1	1	1	0	0
21262	1999-06-01	2005-11-01	High Fat	2005-09-26	8.1	2005-09-26	9064.75	2755.05	2005-10-27	6.40657		9.3	2006-03-07	7609	5909								1.2		1	2	2	1	4.13963
21262	1999-06-01	2005-11-01	High Fat	2007-12-12	8.1	2007-10-24	7392.5	6467.65	2007-12-24	8.564		9.6	2008-04-22	7442	2939.08	73.69							1.5		1	3	3	1	29.6674
21262	1999-06-01	2005-11-01	High Fat	2011-01-11	11.55	2010-09-21	10410.5	4272.7	2011-03-03	11.7536		12.1	2011-07-07	7806.5	29798	63.4742	2010-09-21	12650.8	35.2924				0.55		1	5	4	1	68.1396
21263	1999-06-01	2004-10-18	High Fat	2006-11-21	10.2	2006-11-21	7281	6344.7	2006-11-29	7.49624	2007-01-24	9.7	2007-04-04	6988	5287.6								-0.5		1	2	1	1	29.5031
21263	1999-06-01	2004-10-18	High Fat	2008-09-15	12.5	2008-09-15	8111.5	10398.3	2008-11-10	9.44559		12.4	2009-03-13	6878	4710.7	99.83	2008-09-15	12767.4	36.4225				-0.1		1	3	2	1	52.7967
21265	1999-05-01	2005-11-01	High Fat	2005-11-15	9.7	2005-09-26	9140	2579.95	2005-12-13	6.62012		11.9	2006-04-13	6704.5	14255.9								2.2		1	1	1	1	5.35524
21265	1999-05-01	2005-11-01	High Fat	2008-01-25	9.5	2007-10-24	8859	7105.2	2008-02-24	8.81862		9.75	2008-06-26	5299	8931.35	36.65							0.25		1	3	2	1	31.8029
21265	1999-05-01	2005-11-01	High Fat	2009-01-27	11.5	2008-09-22	8611.5	7241.6	2009-02-02	9.76044		12.3	2009-06-09	5358.5	9405.2	166.9	2008-09-22	12014.1	27.2744				0.8		1	4	3	1	43.2361
21265	1999-05-01	2005-11-01	High Fat	2009-11-02	13.2	2009-11-02	8285.5	6352.35	2009-12-28	10.6612		13.6	2010-05-04	8456	9171.9	67.33	2009-11-02	13364.5	33.1702				0.4		1	5	4	1	54.0452
21265	1999-05-01	2005-11-01	High Fat	2011-03-09	13.8	2010-09-21	9822.5	9500.5	2011-03-23	11.8932		15.05	2011-07-21	8431	33867.3	58.1158	2010-09-21	14396.6	33.3651				1.25		1	6	5	1	68.5996
21277	1999-06-01	2004-10-18	High Fat	2005-09-26	10.3	2005-09-26	8890.5	3016.78	2005-10-10	6.36003	2006-02-07	9.3	2006-02-21	4304									-1		1	1	1	1	16.1314
21277	1999-06-01	2004-10-18	High Fat	2009-02-26	13.65	2008-09-15	9031	3929.5	2009-03-26	9.81793		14.55	2009-07-28	7679	11120.8	167.54	2008-09-15	13942.8	37.3706				0.9		1	3	2	1	57.2977
21277	1999-06-01	2004-10-18	High Fat	2010-12-09	14.05	2010-09-08	11310.5	7901.6	2010-12-26	11.5702	2011-04-26	16	2011-04-29	6939	10921.3	58.1345							1.95		1	4	3	1	78.3244
21279	1999-06-01	2005-11-01	High Fat	2005-11-15	8.6	2005-09-26	11510	2206.28	2005-11-21	6.47502		9.5	2006-03-30	5361.5	4196.3								0.9		1	1	1	1	4.89528
21279	1999-06-01	2005-11-01	High Fat	2006-07-25	8				2006-10-28	7.40862	2007-01-24	10	2007-02-27	5305	9518.9								2		1	2	2	1	15.8686
21279	1999-06-01	2005-11-01	High Fat	2007-12-12	8.1	2007-10-24	8641	5425.4	2007-12-15	8.53936		9.5	2008-04-17	5413	5123.75	30.17							1.4		1	3	3	1	29.5031
21279	1999-06-01	2005-11-01	High Fat	2009-11-02	11	2009-11-02	7187.5	3325.55	2010-01-20	10.6393		11.75	2010-06-01	7286	6125	63.42	2009-11-02	11009.6	29.425				0.75		1	4	4	1	54.9651
21279	1999-06-01	2005-11-01	High Fat	2011-03-09	10.8	2010-09-21	8412	3975.55	2011-03-15	11.7864		11.4	2011-07-12	6320.5	4830.35	35.8465	2010-09-21	11905.1	29.0585				0.6		1	5	5	1	68.3039
21281	1999-06-01	2005-11-15	Control	2005-11-30	8.5	2005-11-30	9841.5	2015.18	2005-12-17	6.5462		10.6	2006-04-20	6463	5272.8								2.1		1	1	1	0	0
21281	1999-06-01	2005-11-15	Control	2006-11-20	9.75	2006-11-20	6674	8286.1	2006-12-05	7.51266	2007-05-23	10.4	2007-04-04	7831.5	2047.32		2006-11-01	10212.5	15.7134				0.65		1	2	2	0	0
21282	1999-06-01	2005-11-15	High Fat	2005-11-30	7.9	2005-11-30	9959	2525.62	2005-12-30	6.58179		7.7	2006-05-02	8179	8136.2								-0.2		1	0	1	1	5.51951
21284	1999-06-01	2005-11-01	High Fat	2005-11-15	9.3	2005-09-26	6860.75	7752.7	2006-01-06	6.60096		9	2006-05-09	5683.5	5887.6								-0.3		1	1	1	1	6.20945
21284	1999-06-01	2005-11-01	High Fat	2009-03-26	10.75	2008-09-22	9069	4072.4	2009-03-28	9.82341		10.3	2009-07-28	5894	5941.35	21.54	2008-09-22	10299.1	17.7397				-0.45		1	2	2	1	44.846
21284	1999-06-01	2005-11-01	High Fat	2010-09-21	12.2	2010-09-21	9748	4760.55	2010-10-22	11.3922		13.8	2011-03-03	6388.5	11023.9	74.8675	2010-09-21	12453.1	27.3788				1.6		1	3	3	1	64
21284	1999-06-01	2005-11-01	High Fat	2012-01-24	12.9	2011-10-13	10253.5	12517.6	2012-02-14	12.7064		13.25	2012-06-15		15258.4		2011-10-13	15114.4	31.2771				0.35		1	4	4	1	79.4415
21987	2000-06-01	2008-10-20	Control	2008-12-17	8.75	2008-10-22	9671.5	4465	2009-02-26	8.73922		8.55	2009-06-30	6982.5	2223.4	22.4	2008-10-22	10269.6	24.8964				-0.2		1	2	1	0	0
21988	2000-06-01	2005-11-15	Control	2006-02-16	7.5				2006-02-03	5.67556		7	2006-06-05	6750.5	3365.2								-0.5		1	0	1	0	0
21994	2000-07-17	2005-11-15	High Fat	2005-11-23	8.8	2005-11-23	7805	2295.84	2006-01-24	5.52224		12.2	2006-05-30	5912	8777.42								3.4		1	2	1	1	6.43942
21996	2000-06-12	2005-11-15	Control	2005-11-30	7.3	2005-11-30	8832.5	3776.05	2006-01-28	5.62902		6.9	2006-05-30	6493.5	4137.58								-0.4		1	0	1	0	0
21996	2000-06-12	2005-11-15	Control	2006-11-20	7.5	2006-11-20	6677.5	5840.75	2006-12-30	6.54894		7.4	2007-05-03	6025	2955.57		2006-11-01	7244.4	11.1558				-0.1		1	1	2	0	0
21996	2000-06-12	2005-11-15	Control	2007-10-31	7.8	2007-10-31	7489.5	4671.15	2007-11-07	7.40315	2008-01-25	7.7	2008-02-14	5872	4962.9	18.92							-0.1		1	2	3	0	0
21996	2000-06-12	2005-11-15	Control	2009-01-05	7.75	2008-09-30	7729.5	2776.2	2009-01-22	8.61328	2009-05-12	7.95	2009-05-26	6521.5	3016.8	25.87	2008-09-30	7426.44	10.5148				0.2		1	3	4	0	0
21996	2000-06-12	2005-11-15	Control	2011-10-28	8.75				2012-02-07	11.655		8.25	2012-06-06	6527	1683.65								-0.5		1	4	5	0	0
21996	2000-06-12	2005-11-15	Control	2013-12-19	9.7	2013-09-09	9756.5	5838.25	2014-01-29	13.6318		10.55	2014-05-29	7533	12606.6	95.87	2013-09-09	10042.5	26.8712				0.85		1	5	6	0	0
21997	2000-05-01	2005-11-15	Control	2006-11-20	7.4	2006-11-20	8979	2234.05	2006-11-25	6.5681	2007-01-23	8.2	2007-04-04	6173.5	2564.95		2006-11-01	7902.55	11.7749				0.8		1	1	1	0	0
21997	2000-05-01	2005-11-15	Control	2013-09-09	9.55	2013-09-09	8339.5	2774.8	2013-11-10	13.5277		11	2014-03-10	6469	11131.3	94.79							1.45		1	3	2	0	0
22000	2000-06-25	2005-11-15	Control	2006-07-11	9.6				2006-10-25	6.33265		10.8	2007-02-23	4816.5	13382.8		2006-11-01	9369.86	14.7215				1.2		1	1	1	0	0
22000	2000-06-25	2005-11-15	Control	2007-10-31	10.9	2007-10-31	8088.5	8580.25	2007-12-06	7.44695		10.55	2008-04-08	6263	12287.8	84.77							-0.35		1	2	2	0	0
22000	2000-06-25	2005-11-15	Control	2008-11-04	12.9	2008-09-30	11525.5	11642.5	2008-11-06	8.36687		11.35	2009-03-13	7285	9019	161.09	2008-09-30	13373.6	35.9223				-1.55		1	3	3	0	0
22011	2000-06-01	2007-11-19	Control	2008-01-23	9.2				2008-02-29	7.74538		8.2	2008-06-30	5950	2581.53	8.27							-1		1	1	1	0	0
22011	2000-06-01	2007-11-19	Control	2008-11-10	8.65	2008-10-06	6011	2167.85	2008-11-28	8.49281	2009-03-19	9	2009-03-31	6589.5	4846.01	15.02	2008-10-06	8036.22	7.37287				0.35		1	2	2	0	0
22018	2000-06-01	2005-11-15	High Fat	2006-07-11	5.8				2006-09-13	6.28337	2007-01-23	10	2007-01-26	5067	3527.55								4.2		1	1	1	1	14.3573
22018	2000-06-01	2005-11-15	High Fat	2007-10-30	8.8	2007-10-30	7253.5	1647.19	2007-11-03	7.42231		9.3	2008-03-06	6240	2744.58	20.98							0.5		1	2	2	1	27.6632
22019	2000-06-01	2008-10-20	Control	2008-12-17	10.45	2008-10-22	9764.5	6986.15	2009-02-04	8.67899		8.8	2009-06-09	7629.5	3090.1	12.79	2008-10-22	11700.5	21.5781				-1.65		1	1	1	0	0
22019	2000-06-01	2008-10-20	Control	2011-12-06	11.15	2011-09-29	9287	6344.16	2012-02-05	11.6797		11.6	2012-06-06	6113.5	3193.8		2011-09-29	12130.3	20.8059				0.45		1	3	2	0	0
22019	2000-06-01	2008-10-20	Control	2012-08-14	11.8	2012-08-14	11067.5	4543.3	2012-11-25	12.4846		12.5	2013-03-27	9709	2828.3	93.43	2012-08-14	12029.3	25.5366				0.7		1	4	3	0	0
22695	2001-06-10	2008-10-20	Control	2009-01-15	7.6	2008-10-22	8628.5	1751.44	2009-03-04	7.73169		7.25	2009-07-07	6829	2275.2	20.2	2008-10-22	7809.97	18.8636				-0.35		1	2	1	0	0
22695	2001-06-10	2008-10-20	Control	2010-09-09	6.7	2010-09-09	8388.5	630.6	2010-09-12	9.25667		8.75	2011-01-13	7039.5	3079.78	38.7201	2010-09-09	6770.31	10.0535				2.05		1	3	2	0	0
22695	2001-06-10	2008-10-20	Control	2011-09-29	7.5	2011-09-29	9887.5	3134.66	2011-11-11	10.4203		8.5	2012-03-13	7642	4240.3		2011-09-29	7751.71	11.5523				1		1	4	3	0	0
22695	2001-06-10	2008-10-20	Control	2013-10-22	8.8	2013-10-22	9886.5	9085.51	2014-01-23	12.6215		8.75	2014-05-27	6584	6470.9	51.67	2013-10-22	9015.53	18.0224				-0.05		1	5	4	0	0
22695	2001-06-10	2008-10-20	Control	2014-10-17	9.05	2014-08-25	10585.5	6179.5	2014-11-29	13.4702		9.9	2015-03-31	7865	6474.1	243.4	2014-10-17	9229.56	33.4321	2015-03-31	53	65	0.85		1	6	5	0	0
22695	2001-06-10	2016-05-14	High Fat	2017-09-15	11.7	2017-09-15	12593.5	8548.6	2017-12-04	16.4846		12.35	2018-04-05	11069.5	15084.3	554	2017-09-15	11921.7	46.5987	2018-04-05	56	78	0.65		1	8	6	1	22.7023
22702	2001-05-16	2005-11-15	Control	2006-07-11	7.4				2006-10-10	5.40178		7.5	2007-02-06	5521.5	2938.85		2006-11-01	7805.97	9.94428				0.1		1	1	1	0	0
22702	2001-05-16	2005-11-15	Control	2007-10-10	8.2				2007-10-13	6.40931	2008-02-20	8.05	2008-02-14	7150	2663.5	9.91							-0.15		1	2	2	0	0
22702	2001-05-16	2005-11-15	Control	2009-11-17	8.45	2009-09-16	8934.5	1840.35	2010-01-05	8.64066		10.62	2010-05-12	7682.5	3437.15	39.37	2009-09-16	7986.69	11.7662				2.17		1	4	3	0	0
22702	2001-05-16	2005-11-15	Control	2013-12-19	9.75	2013-09-09	11058.5	3188.05	2014-01-16	12.6708		11	2014-05-13	6166	15137.9	93.49	2013-09-09	10140.8	19.7867	2014-05-13	34	95	1.25		1	6	4	0	0
22702	2001-05-16	2005-11-15	Control	2015-02-23	11.1				2015-02-25	13.7796		10.7	2015-07-08	7398.5	10745	67.6693	2015-03-05	10641.7	26.18	2015-07-08	21	43	-0.4		1	7	5	0	0
22703	2001-04-30	2007-11-19	Control	2007-12-11	8.3				2007-12-18	6.63381		8.8	2008-04-22	7665	801.05	9.91							0.5		1	0	1	0	0
22703	2001-04-30	2007-11-19	Control	2010-11-17	11.4	2010-09-22	10998	4290.2	2010-12-15	9.62628		12.5	2011-04-19	6894	5868.02	60.4304	2010-09-22	12208.5	30.5812				1.1		1	1	2	0	0
22703	2001-04-30	2007-11-19	Control	2013-10-14	15.15	2013-10-14	9996	11734.5	2013-11-26	12.5749		15.75	2014-03-25	8913.5	64349.4	80.71	2013-10-02	11998	27.9694	2014-03-25	30	79	0.6		1	2	3	0	0
22703	2001-04-30	2007-11-19	Control	2015-12-28	15.35	2015-09-30	10035	17517.7	2016-01-15	14.7105		15.95	2016-05-13	8872.5	56794.7	77.6604	2015-09-30	15973.2	43.4616	2016-05-13	41	113	0.6		1	3	4	0	0
22711	2001-06-15 11:00:00	2007-11-19	Control	2008-11-10	7.6	2008-10-06	8944.5	2701.33	2008-12-07	7.47855		7.95	2009-04-08	7656	4019.13	17.28	2008-10-06	7762.99	10.0134				0.35		1	1	1	0	0
22711	2001-06-15 11:00:00	2007-11-19	Control	2010-09-22	8.7	2010-09-22	10034.5	1760.75	2010-11-22	9.43612		9.5	2011-03-24	6666.5	3325.57	29.2379	2010-09-22	8847.86	15.6138				0.8		1	2	2	0	0
22711	2001-06-15 11:00:00	2007-11-19	Control	2003-10-14	10.05	2013-10-14	9273	1197.84	2013-11-14	12.4149		11.25	2014-03-18	6373	8498.1	79.17	2013-10-14	10258.9	23.1213	2014-03-18	52	61	1.2		1	3	3	0	0
22711	2001-06-15 11:00:00	2007-11-19	Control	2015-09-30	11.3	2015-09-30	8711.5	12712.4	2015-11-19	14.4272		11.2	2016-03-18	6540.5	9994.78	164.487	2015-09-30	11416.6	35.3606	2016-03-18	42	53	-0.1		1	4	4	0	0
22711	2001-06-15 11:00:00	2017-05-22	High Fat	2018-02-22	12.8	2017-09-21	8911.5	14282.2	2018-03-02	16.7106		12.5	2018-07-02	8390	23075.6	433.06	2017-09-21	13705.4	48.6129	2018-07-02	28	54	-0.3		1	5	5	1	13.3388
22715	2001-07-16 11:00:00	2007-11-19	Control	2008-11-10	7.85	2008-10-06	7742.5	2246.17	2008-12-12	7.40737		7.6	2009-04-15	8874.5	2900	14.85	2008-10-06	7716.62	11.5287				-0.25		1	0	1	0	0
22715	2001-07-16 11:00:00	2007-11-19	Control	2010-01-05	8.05	2009-09-08	8198	2966	2010-01-24	8.52441		8	2010-05-25	7700.5	3018.05	16.42	2009-09-08	7582.05	9.65353				-0.05		1	1	2	0	0
22715	2001-07-16 11:00:00	2007-11-19	Control	2011-10-04	7.15	2011-10-12	7448.5	5391.87	2011-11-24	10.356	2012-03-16	8.7	2012-03-27	7241	3906.65		2011-10-04	7428.33	9.82578				1.55		1	2	3	0	0
22715	2001-07-16 11:00:00	2007-11-19	Control	2013-01-10	7.6	2012-08-28	11079.5	2405.05	2013-02-03	11.5525		8.1	2013-06-07	6539.5	3578.65		2012-08-21	7883.14	10.9782				0.5		1	3	4	0	0
22715	2001-07-16 11:00:00	2007-11-19	Control	2013-10-02	7.75	2013-10-02	10978.5	2353.68	2013-10-23	12.2698		9.6	2014-02-20	7972	2563.57	3	2013-10-02	7863.75	14.9001	2014-02-20	98	55	1.85		1	4	5	0	0
22715	2001-07-16 11:00:00	2007-11-19	Control	2014-08-18	7.95				2014-08-28	13.1158		8.9	2014-12-29	8229	5321.86	88	2014-10-14	8038.17	17.695	2014-12-29	34	67	0.95		1	5	6	0	0
22715	2001-07-16 11:00:00	2007-11-19	Control	2015-09-30	8.3	2015-09-30	9284	2338.17	2015-10-08	14.2274		8.9	2016-02-05	9105.5	2724.26	51.7848	2015-09-30	8442.21	22.4227				0.6		1	6	7	0	0
22715	2001-07-16 11:00:00	2017-05-22	High Fat	2017-11-08	5.5	2017-09-21	11227.5	3439.51	2017-11-13	16.3273		6.75	2018-03-15	6677.5	2282.41	55.18	2017-09-21	8831.03	37.9996	2018-03-15	40	113	1.25		1	7	8	1	9.7577
22717	2001-06-18 11:00:00	2005-11-15	High Fat	2006-07-11	7.7	2006-11-08	7032.5	3644.22	2006-11-06	5.3841		8.9	2007-03-13	4871.5	2699.5								1.2		1	1	1	1	15.8686
22717	2001-06-18 11:00:00	2005-11-15	High Fat	2008-01-25	8.8	2007-10-30	7329.5	4229.49	2008-02-21	6.67636		8.4	2008-06-26	6142	2851.86	48.35							-0.4		1	2	2	1	31.3429
22724	2001-07-02 11:00:00	2007-11-19	Control	2007-12-11	9.1				2008-01-10	6.52304		9.8	2008-05-13	8390.5	2636.94	11.62							0.7		1	0	1	0	0
22724	2001-07-02 11:00:00	2007-11-19	Control	2008-11-10	9.2	2008-10-06	11335	1946.45	2008-12-20	7.4676		10.5	2009-04-20	6870	6137.5	25.08	2008-10-06	8984.74	11.851				1.3		1	1	2	0	0
22724	2001-07-02 11:00:00	2007-11-19	Control	2009-11-03	10.75	2009-09-08	12787.5	2827.9	2009-11-19	8.38204		11.85	2010-03-22	8502	6152.3	59.9442	2009-09-08	10513.7	25.4664				1.1		1	2	3	0	0
22724	2001-07-02 11:00:00	2007-11-19	Control	2010-11-17	11.5	2010-09-22	10679	6761.15	2010-12-18	9.46076	2011-04-13	13.1	2011-04-16	8544.5	7579.05	50.686	2010-09-22	12334.8	24.3156				1.6		1	3	4	0	0
22724	2001-07-02 11:00:00	2007-11-19	Control	2012-01-26	11.4	2011-10-04	11362	7898.17	2012-01-30	10.5778	2012-06-05	13.09	2012-05-29		10257.8		2011-10-04	13799.2	29.8115				1.69		1	4	5	0	0
22724	2001-07-02 11:00:00	2007-11-19	Control	2012-10-23	13.25	2012-09-11	10534	7811.35	2012-10-24	11.3115		15.4	2013-02-26	10871	15210	83.29	2012-08-21	13617	33.4924				2.15		1	5	6	0	0
22724	2001-07-02 11:00:00	2007-11-19	Control	2013-10-02	13.5	2013-10-02	12629	6469.32	2013-10-18	12.2944		14.7	2014-02-20	8255.5	16728.3	69.89	2013-10-02	13724.5	32.3051	2014-02-20	35	58	1.2		1	6	7	0	0
22724	2001-07-02 11:00:00	2007-11-19	Control	2016-03-01	13.1	2016-03-01	7760.5	6608.22	2016-04-16	14.7886		16.95	2016-08-12	9884	28501.5	94.91	2015-09-30	14586.3	36.7931	2016-08-12	54	104	3.85		1	8	8	0	0
22735	2001-05-30 11:00:00	2005-11-15	Control	2005-11-30	7.5	2005-11-30	8491.5	1242.07	2005-12-24	4.56822		8.3	2006-04-20	7456.5	3234.14								0.8		1	0	1	0	0
23303	2002-06-17	2007-11-19	Control	2014-11-21	10.75	2014-10-06	7961		2014-12-26	12.5257		11.05	2015-04-21	6100.5	3893.85	166.67	2014-10-14	11765.9	32.0221	2015-04-21	27	83	0.3		1	2	1	0	0
23315	2002-06-19	2008-10-20	Control	2009-11-10	7.7	2009-09-30	10321.5	2969.41	2009-12-04	7.46064		8.85	2010-04-06	8020	2547.7	24.5	2009-09-30	7826.48	11.5688				1.15		1	1	1	0	0
23315	2002-06-19	2008-10-20	Control	2012-02-09	8.75	2011-09-29	9480	3661.02	2012-03-06	9.71389		9.85	2012-07-10	7242		55.93	2011-09-29	10490.5	19.9545				1.1		1	3	2	0	0
23315	2002-06-19	2008-10-20	Control	2013-03-19	9.6	2012-10-02	10797.5	3744.3	2013-04-08	10.8036	2013-08-06	10.55	2013-08-08	8456.5	5648.9		2012-09-24	10124.5	24.8969				0.95		1	4	3	0	0
23315	2002-06-19	2008-10-20	Control	2013-10-22	10.05	2013-10-22	10445	3311.52	2014-01-25	11.603		10.75	2014-05-27	7757.5	8970.8	89.24	2013-10-22	10251.2	25.5873	2014-05-27	41	58	0.7		1	5	4	0	0
23315	2002-06-19	2008-10-20	Control	2015-02-25	9.7	2015-02-25	8524.5		2015-04-09	12.8049		11.9	2015-09-02	6691	11224.4	91.1488	2015-02-25	9862.38	25.83				2.2		1	6	5	0	0
23315	2002-06-19	2016-05-14	High Fat	2016-07-18	10.7	2016-05-03	8263.5	4233.65	2016-08-07	14.1355		12.15	2016-12-07	6635	23353	97.4858	2015-10-06	11275.4	35.9542	2016-12-07	49	143	1.45		1	7	6	1	6.80082
23316	2002-08-02	2007-11-19	Control	2007-12-11	7.7				2008-01-11	5.44285		8	2008-05-13	8513.5	1525.07	0.5							0.3		1	0	1	0	0
23316	2002-08-02	2007-11-19	Control	2008-11-10	8.15	2008-10-06	9157	945.9	2008-12-08	6.35181		8.4	2009-04-08	7112.5	1824.61	16.06	2008-10-06	8042.27	11.0255				0.25		1	1	2	0	0
23316	2002-08-02	2007-11-19	Control	2009-11-03	8.9	2009-09-08	9641.5	1708.65	2010-01-03	7.42231		10.1	2010-05-04	9253		30.77	2009-09-08	8446.08	11.9285				1.2		1	2	3	0	0
23316	2002-08-02	2007-11-19	Control	2014-01-15	11.4	2013-10-14	9342.5	2185.93	2014-01-27	11.488		11.9	2014-05-27	6309	6961.85	88.84	2013-10-14	11435.1	27.8868				0.5		1	4	4	0	0
23316	2002-08-02	2007-11-19	Control	2014-11-21	10	2014-10-06	10629	2340.03	2014-12-19	12.3806		12.1	2015-04-21	7441	6091.28	138.691	2014-10-14	10890.8	30.0847	2015-04-21	47	72	2.1		1	5	5	0	0
23316	2002-08-02	2007-11-19	Control	2015-09-30	11.35	2015-09-30	10728.5	2538.07	2015-10-20	13.2156		12.15	2016-02-19	7093	6427.14	132	2015-09-30	11386.8	36.443	2016-02-19	21	40	0.8		1	6	6	0	0
23316	2002-08-02	2017-05-22	High Fat	2017-10-10	13.4	2017-09-21	10502	5112.11	2017-12-03	15.3374		13.1	2018-04-05	8307	6404.77	489	2017-09-21	14097.5	47.5307	2018-04-05	34	99	-0.3		1	7	7	1	10.4476
24623	2004-04-08	2009-10-18	High Fat	2010-12-07	6.8	2010-09-29	9043.5	4080.2	2011-01-09	6.75428		6.65	2011-05-10	3936	6033.41	19.62	2010-09-29	6675.12	12.353				-0.15		1	1	1	1	18.694
24623	2004-04-08	2015-07-27	Reversal	2016-03-16	8.45				2016-03-18	11.9425		8.05	2016-07-15	5006	4834.2	54.59	2015-09-23	8857.68	29.4318	2016-07-15	31	90	-0.4		1	4	2	2	69.2567
24637	2004-05-15	2008-10-20	Control	2009-12-02	7	2009-09-30	9073.5	2874.01	2009-12-29	5.62355		7	2010-05-04	6832.5	3796.65	8.1	2009-09-30	6566.15	9.38807				0		1	1	1	0	0
24637	2004-05-15	2008-10-20	Control	2011-01-25	7.6	2010-09-09	8540.5	3066.95	2011-03-08	6.81177		8.75	2011-07-07	8219	6616.24	36.8568	2010-09-09	7495.53	8.79488				1.15		1	2	2	0	0
24637	2004-05-15	2008-10-20	Control	2012-08-14	9.2	2012-08-14	9754	4359.1	2012-10-19	8.42984		11.2	2013-02-19	8987.5	11258.6	100	2012-08-14	9493.82	18.3235				2		1	3	3	0	0
24637	2004-05-15	2008-10-20	Control	2014-02-13	9.2	2013-10-24	9625	12809	2014-03-23	9.85353		11.85	2014-07-21	8328	35432.2	100	2013-10-24	11147.1	31.1827				2.65		1	4	4	0	0
24637	2004-05-15	2008-10-20	Control	2015-01-23	11.8	2014-09-09	6813.5	6619	2015-01-25	10.6968		11.35	2015-05-26	6512.5	13379.9	74.09	2014-10-17	11460	38.0698	2015-05-27	36	44	-0.45		1	5	5	0	0
24645	2003-12-01	2008-10-20	Control	2008-12-17	8.9	2008-10-22	7030.5	2314.6	2009-02-28	5.24572		8.5	2009-06-30	6348.5	3007.35	25.05	2008-10-22	8524.99	12.6041				-0.4		1	1	1	0	0
24645	2003-12-01	2008-10-20	Control	2009-11-10	7.6	2009-10-22	7995.5	1636.85	2009-12-05	6.01232		8.3	2010-04-06	5967	1609.8	9.2	2009-09-30	7515.39	7.85756				0.7		1	2	2	0	0
24645	2003-12-01	2008-10-20	Control	2011-01-25	9	2010-09-09	7314.5	4667.15	2011-02-20	7.22245		9.85	2011-06-28	6007.5	5306.55	43.6102	2010-09-09	8269.7	9.75336				0.85		1	3	3	0	0
24645	2003-12-01	2008-10-20	Control	2014-02-13	9.6	2013-10-24	8088.5	5786.02	2014-02-17	10.2149		11.3	2014-06-17	6567	12570.4	82.22	2013-10-24	10047.9	15.2023				1.7		1	5	4	0	0
24645	2003-12-01	2008-10-20	Control	2014-12-07	10.5	2014-08-28	7234.5	3591.3	2014-12-25	11.0664	2015-04-23	11.75	2015-04-22	6447.5	11882	92.73	2014-10-17	9891.88	23.4336	2015-04-23	39	66	1.25		1	6	5	0	0
24648	2004-06-01	2010-12-15	High Fat	2011-09-08	7.5	2011-09-08	8235	2722.35	2011-09-10	7.27447		9.25	2012-01-11	6180.5	7872.01		2011-09-08	7763.98	11.0637				1.75		1	2	1	1	12.8788
24648	2004-06-01	2010-12-15	High Fat	2013-01-15	8.75	2012-08-31	9551.5	3486.8	2013-01-23	8.64613		9.45	2013-05-28	7919	5394.7		2012-08-23	8403.85	12.5056				0.7		1	3	2	1	29.4045
24648	2004-06-01	2010-12-15	High Fat	2013-10-01	9.55	2013-10-01	7302	6224.87	2013-12-11	9.52772		10.15	2014-04-11	7920	6728.85	86.62	2013-10-01	9926.48	25.5393	2014-04-11	83	179	0.6		1	4	3	1	39.8522
24648	2004-06-01	2010-12-15	High Fat	2014-11-19	10.2	2015-02-03	5262	11559	2015-01-02	10.5873		11.25	2015-04-29	6179	10094.7	67.52				2015-04-29	47	69	1.05		1	5	4	1	52.4353
24652	2004-04-08	2010-12-15	High Fat	2011-09-08	8.3	2011-09-08	8358.5	6592.93	2011-10-30	7.55921		7.8	2012-02-21	6824	10526.7		2011-01-12	7598.1	13.2271				-0.5		1	2	1	1	14.2259
24652	2004-04-08	2010-12-15	High Fat	2015-02-24	10.8	2015-02-24	8357.5	15229.1	2015-03-28	10.9678		10.35	2015-07-27	6224	30420.7	465.851	2015-02-24	11299.8	40.7928				-0.45		1	4	2	1	55.3593
24652	2004-04-08	2016-07-02	Reversal	2016-07-11	11.3				2016-07-11	12.2574		11.05	2016-11-09	8352.5	21090.7								-0.25		1	5	3	2	66.5626
24652	2004-04-08	2017-10-05	High Fat*	2018-01-02	12.2	2018-01-02	8097	15273.1	2018-03-17	13.9384		11.7	2018-08-08	8016.5	27666	561.36	2018-01-02	12407.1	45.89	2018-08-08	35	66	-0.5		1	6	4	3	76.6489
24653	2004-05-08	2009-10-18	High Fat	2010-12-07	9.4	2010-09-29	8748	4220.99	2011-01-13	6.68309		9.4	2011-05-17	7099.5	7952.17		2010-09-29	10968.6	14.5817				0		1	2	1	1	18.924
24664	2004-08-15	2010-12-15	High Fat	2013-10-01	13.45	2013-10-01	8525.5	10062.5	2013-12-27	9.36619		11	2014-04-28	5722.5	10344.8	97.11	2013-10-01	13334.6	33.736	2014-04-28	39	62	-2.45		1	2	1	1	40.4107
24664	2004-08-15	2010-12-15	High Fat	2015-02-24	12.9	2015-02-24	6948	13835.6	2015-02-27	10.5352		12.9	2015-06-24	6189.5	6302.53	479.504				2015-06-24	34	53	0		1	3	2	1	54.2752
24664	2004-08-15	2016-07-02	Reversal	2016-05-18	13.15				2016-06-08	11.8138		13.05	2016-10-20	8001	7920.5		2015-02-24	13125.3	36.4346	2016-10-20	33	51	-0.1		1	4	3	2	66.5626
24664	2004-08-15	2017-10-05	High Fat*	2018-01-16	13.5	2018-01-12	7806.5	8419.76	2018-02-18	13.5113	2018-04-18	14.15	2018-06-11	8191	20057.4	442.63	2018-01-12	13737.1	40.09	2018-06-11	33	46	0.65		1	5	4	3	74.7433
24671	2004-04-08	2008-10-20	Control	2011-03-24	7.2	2010-09-09	9915.5	2194.2	2011-03-25	6.95962		8.5	2011-07-27	8286.5	4127.41	42.248	2010-09-09	6873.89	10.4496				1.3		1	1	1	0	0
24671	2004-04-08	2008-10-20	Control	2011-09-29	8	2011-09-29	10504.5	2801.03	2011-11-26	7.63313		8.75	2012-04-03	7654.5	5034.25	61.42	2011-09-29	8348.99	23.751				0.75		1	2	2	0	0
24671	2004-04-08	2008-10-20	Control	2013-08-06	9.15	2013-10-24	8566	7648.96	2013-10-16	9.52225		9.3	2014-02-13	6538.5	9256.44	68.32	2013-10-24	9074.75	23.9644	2014-02-13	43	54	0.15		1	3	3	0	0
24671	2004-04-08	2008-10-20	Control	2015-01-23	9.35	2015-01-23	7460	4876.05	2015-01-27	10.8036		9.8	2015-06-03	7152.5	11893.7	92.1435	2015-01-23	9509.76	27.8959	2015-06-04	23	39	0.45		1	4	4	0	0
25444	2005-05-15	2009-10-18	High Fat	2012-11-01	8.5	2012-08-17	10212.5	6620.7	2012-11-17	7.50992		9.1	2013-03-27	6797	8288.55	53.01	2012-08-17	9084.72	26.6648				0.6		1	3	1	1	41.2649
25444	2005-05-15	2009-10-18	High Fat	2014-01-08	8.35				2014-01-29	8.7091		10.75	2014-06-04	7213	30139.2	91.03							2.4		1	4	2	1	55.5236
25444	2005-05-15	2015-07-27	Reversal	2016-03-16	9.85				2016-04-08	10.8994		11.2	2016-08-05	7210.5	16360.6	83.88	2015-09-23	10760.7	43.3551	2016-08-05	35	110	1.35		1	6	3	2	69.2567
25444	2005-05-15	2017-05-22	High Fat*	2017-10-25	11.45	2017-09-14	10946	15616.7	2017-11-13	12.4983		12.9	2018-03-29	9147	22947.9	987	2017-09-14	12679.4	53.6887	2018-03-29	20	133	1.45		1	7	4	3	79.4743
25463	2005-03-15	2009-10-18	High Fat	2010-09-29	8.3	2010-09-29	8769	4288.1	2010-11-07	5.64819		10.5	2011-03-15	6199	7111.72	57.4419	2010-09-29	8434.12	13.4688				2.2		1	0	1	1	16.8542
25463	2005-03-15	2009-10-18	High Fat	2013-10-23	11.9	2013-10-23	8192	9354.76	2013-11-25	8.69815		12.5	2014-03-27	6758	10462	94.2	2013-10-23	12170.5	31.7551	2014-03-27	47	65	0.6		1	2	2	1	53.2567
25463	2005-03-15	2009-10-18	High Fat	2014-11-25	12.9	2014-10-07	8992.5	26312.7	2014-12-20	9.76591	2015-04-23	15.35	2015-04-22	7054	78741.4	12.28	2014-10-14	13843.1	44.4894	2015-04-23	40	108	2.45		1	3	3	1	66.1027
25463	2005-03-15	2015-07-27	Reversal	2016-02-29	11.85				2016-03-05	10.9733		13.9	2016-06-30	8426	18856.5	100	2015-09-23	13305.1	42.2672	2016-06-30	36	113	2.05		1	4	4	2	69.2567
25467	2004-10-01	2010-12-15	High Fat	2011-12-06	10.35	2011-09-08	8547	2179.9	2012-01-11	7.27721		9.15	2012-05-16	5404	4095.45		2011-09-08	9619.88	10.1612				-1.2		1	1	1	1	17.0185
25467	2004-10-01	2010-12-15	High Fat	2013-10-01	13.05	2013-10-01	10073	5952.4	2013-10-03	9.00479		10.65	2014-01-27	6539.5	5094.95	40.69	2013-10-01	13265.2	25.6311				-2.4		1	2	2	1	37.4209
25467	2004-10-01	2010-12-15	High Fat	2014-11-19	12.65	2014-09-22	10005	7938.56	2014-11-25	10.1492	2015-03-24	11.95	2015-03-23	6274	8921.65	161.78	2014-10-01	13900.1	35.3176	2015-03-24	36	126	-0.7		1	3	3	1	51.2197
25467	2004-10-01	2016-07-02	Reversal	2016-07-11	15.35				2016-07-23	11.8084		12.4	2016-11-18	6197	6939.07		2015-09-04	15358.9	35.8186	2016-11-18	19	93	-2.95		1	4	4	2	66.5626
25467	2004-10-01	2017-10-05	High Fat*	2018-01-16	16.2	2018-01-12	9541.5	5372.01	2018-02-24	13.399		14.55	2018-06-25	8087	10953.4	353.66	2018-01-12	16399.1	38.37	2018-06-25	27	92	-1.65		1	5	5	3	75.2033
25479	2005-05-15	2009-10-18	High Fat	2010-12-07	7	2010-09-29	9929	2134.09	2011-01-16	5.67283	2011-06-21	7.5	2011-05-17	5321	6576.24	17.5224	2010-09-29	6480.96	9.58229				0.5		1	1	1	1	18.924
25479	2005-05-15	2009-10-18	High Fat	2014-11-25	8.3	2014-09-29	9131.5	11615.8	2014-12-31	9.62902		9.35	2015-04-29	7128	14155.4	56.09	2014-10-14	9485.08	35.6798	2015-04-29	72	59	1.05		1	3	2	1	66.3326
26172	2006-05-15	2010-12-15	High Fat	2011-12-16	6.25	2011-09-08	10925.5	2670.71	2012-01-15	5.67009		9.15	2012-05-16	6827.5	4624.25		2011-09-08	6630.21	8.79304				2.9		1	1	1	1	17.0185
26172	2006-05-15	2010-12-15	High Fat	2013-10-10	9.7	2013-10-10	8053	15680.1	2013-12-27	7.61944		7.5	2014-04-28	6029.5	4199.68	21.58	2013-10-10	9953.59	26.8393	2014-04-28	44	93	-2.2		1	2	2	1	40.4107
26172	2006-05-15	2010-12-15	High Fat	2015-02-24	10.55	2015-02-24	10142.5	6376.99	2015-04-08	8.89802		9.2	2015-08-04	10292.5	8096.92	40.1578	2015-02-24	10754.7	37.4926				-1.35		1	3	3	1	55.6222
26172	2006-05-15	2016-07-02	Reversal	2016-08-12	10.15	2016-09-12	11323	4744.23	2016-09-09	10.3217		9.65	2017-01-06	6132	5212.72	78.7526	2016-09-12	10233.7	32.0002	2017-01-06	21	69	-0.5		1	4	4	2	66.5626
26187	2006-03-15	2010-12-15	High Fat	2012-08-31	8.45	2012-08-31	9840	4189.3	2012-12-16	6.75702		8.8	2013-04-17	6593	6160.95	68.02	2012-08-23	8669.79	11.6507				0.35		1	2	1	1	28.0575
26187	2006-03-15	2010-12-15	High Fat	2013-10-10	10.4	2013-10-10	9085.5	6103.67	2013-11-04	7.64134		9.35	2014-03-04	6620	6286.07	77.01	2013-10-10	10583.6	26.4654	2014-03-04	44	78	-1.05		1	3	2	1	38.6037
26187	2006-03-15	2010-12-15	High Fat	2015-02-24	10.9	2014-09-22	10561	9405.22	2015-03-14	8.99658		12.35	2015-07-15	7429.5	13325.3	583.601	2014-10-01	11476.8	34.6866				1.45		1	4	3	1	54.9651
26187	2006-03-15	2017-10-05	High Fat*	2018-01-02	11	2018-01-02	6753	6930.24	2018-02-13	11.9179	2018-04-18	12.95	2018-06-11	8482	8070.67	420.76	2017-09-07	10302.5	26.0633	2018-06-11	26	31	1.95		1	6	4	3	74.7433
26192	2006-01-15	2009-10-18	High Fat	2015-01-05	12.45	2014-09-29	8614.5	9045.44	2015-01-15	8.99932		14.15	2015-05-22	6584.5	25930.7	431.341	2015-01-22	12750.6	30.5592	2015-05-22	17	36	1.7		1	2	1	1	67.0883
26192	2006-01-15	2017-05-22	High Fat*	2017-09-14	16.25	2017-09-14	12480.5	15922.8	2017-11-07	11.8111		13.85	2018-03-29	7246.5	14271.5	746	2017-09-14	16393.4	48.8985	2018-03-29	44	81	-2.4		1	3	2	3	79.4743
26194	2006-05-15	2009-10-18	High Fat	2011-10-06	8.1	2011-10-06	9614.5	3458.69	2011-11-18	5.51129		9.2	2012-03-21	5980	8327.67	62.35	2011-10-06	8226.17	15.8481				1.1		1	0	1	1	29.076
26194	2006-05-15	2009-10-18	High Fat	2012-12-27	9.45				2013-01-16	6.67488		9.9	2013-05-16	7167	12706.6								0.45		1	1	2	1	42.9076
26194	2006-05-15	2009-10-18	High Fat	2014-01-30	9.15	2013-10-15	9814	8939.88	2014-02-06	7.73169	2014-06-09	11.85	2014-05-09	6812	12390.5		2013-10-15	12165.7	35.0881				2.7		1	2	3	1	54.6694
26194	2006-05-15	2009-10-18	High Fat	2014-11-25	12.75	2014-10-14	10294	7629.88	2014-12-30	8.62697		13.25	2015-04-29	7698	13858.6	79.19	2014-11-06	13690.9	47.6353	2015-04-29	38	46	0.5		1	3	4	1	66.3326
26194	2006-05-15	2017-05-22	High Fat*	2017-11-20	13.6	2017-09-14	13096.5	13763.3	2017-12-23	11.6085		13.7	2018-04-20	7821	23624.5	603	2017-09-14	16376.7	54.0348	2018-04-20	29	65	0.1		1	4	5	3	80.1971
26204	2006-05-15	2009-10-18	High Fat	2010-12-07	9.4	2010-09-29	9153	2826.1	2010-12-29	4.62423		10.15	2011-05-03	6615	5618.74	48.4309	2010-09-29	9021.66	15.3865				0.75		1	0	1	1	18.4641
26204	2006-05-15	2009-10-18	High Fat	2014-01-30	13.05				2014-03-10	7.8193		15.75	2014-07-10	7849.5	10357.5	86.37	2013-10-23	16227.6	39.3921				2.7		1	1	2	1	56.7064
26873	2007-03-15	2010-12-15	High Fat	2011-09-08	6.45	2011-09-08	8257.5	2100.16	2011-09-27	4.53662		8.7	2012-01-25	5864.5	4307.4		2011-09-08	6601.82	11.546				2.25		1	0	1	1	13.3388
26873	2007-03-15	2010-12-15	High Fat	2012-12-27	8.9	2012-08-31	10548.5	5466.1	2013-01-13	5.83436		10.45	2013-05-09	7760.5		155.71	2012-08-23	8672.84	14.9783				1.55		1	1	2	1	28.7803
26873	2007-03-15	2010-12-15	High Fat	2013-12-09	9.25	2013-10-10	8894.5	5947.26	2013-12-23	6.77618		8.5	2014-04-24	4600.5	6059.8	48.7	2013-10-10	10225.9	26.662	2014-04-24	29	72	-0.75		1	2	3	1	40.2793
26873	2007-03-15	2010-12-15	High Fat	2015-01-05	9.95	2015-01-15	6357.5	10554.5	2015-01-09	7.82204		10.95	2015-05-07	7196.5	10157.5	240.33	2015-01-15	10111.4	23.4531	2015-05-07	53	82	1		1	3	4	1	52.6982
26873	2007-03-15	2017-10-05	High Fat*	2018-01-02	10.55	2018-01-02	6830	7024.51	2018-03-17	11.0062		12.75	2018-08-08	7606.5	11119.5	518.51	2018-01-02	10781.5	28.7326	2018-08-08	23	55	2.2		1	5	5	3	76.6489
26878	2007-03-01	2010-12-15	High Fat	2011-09-08	8.7	2011-09-08	9322	4263.53	2011-11-06	4.68446		10.8	2012-02-29	6457	10871.3		2011-09-08	9021.66	23.2774				2.1		1	0	1	1	14.4887
26878	2007-03-01	2010-12-15	High Fat	2013-12-10	13.95	2013-10-10	8767	20308.7	2014-01-13	6.87201		16.55	2014-05-13	8653	75794.5	100	2013-10-10	14949.1	45.346				2.6		1	1	2	1	40.9035
27638	2008-02-01	2015-11-23	Control	2016-01-22	8.6				2016-01-31	7.99726		9.05	2016-05-31	5708.5	4876.47	55.84				2016-05-31	40	71	0.45		1	0	1	0	0
28572	2009-02-01	2014-10-23	High Fat	2015-11-10	11.95	2015-09-16	10768	9388.83	2015-11-18	6.79261		9.2	2016-03-29	5236	14283.5	66.7294	2015-09-16	12876.6	36.9894				-2.75		1	0	1	1	17.1828
28572	2009-02-01	2014-10-23	High Fat	2017-01-05	12.8				2017-01-09	7.93703		10.25	2017-05-09	7667.5	8945.4	81.18	2016-09-20	12914.3	32.3955	2017-05-09	32	141	-2.55		1	1	2	1	30.5216
28572	2009-02-01	2018-06-22	Reversal	2018-11-12	13.8				2018-12-20	9.8809		12.2	2019-04-19	8365	11794.5		2018-08-20	15252.6	45.7925	2019-04-19	19	36	-1.6		1	2	3	2	43.9589
28574	2009-01-01	2014-10-23	High Fat	2015-11-10	14.85	2015-09-16	10461.5	10641.5	2015-11-23	6.89117		17.15	2016-03-17	7052.5	26956.2	95.9257	2015-09-16	16410.2	42.2017	2016-03-17	51	170	2.3		1	0	1	1	16.7885
28575	2009-02-01	2014-10-23	High Fat	2015-10-23	9.55	2015-09-16	8060	5282.07	2015-10-25	6.7269		8.75	2016-02-23	5345.5	5717.9	48.0245	2015-09-16	10845.4	29.6451	2016-02-23	36	63	-0.8		1	0	1	1	16.0329
28575	2009-02-01	2014-10-23	High Fat	2016-09-20	9.95				2016-12-13	7.86311		10.1	2017-04-14	6705	7203.26	69.0298	2016-09-20	10160.5	21.9789	2017-04-17		69	0.15		1	1	2	1	29.7002
28575	2009-02-01	2018-06-22	Reversal	2018-11-12	11				2018-11-15	9.78508		11.4	2019-03-12	7427	7477.1		2018-08-20	12203.6	40.3755	2019-03-12	27	51	0.4		1	2	3	2	43.9589
28576	2009-03-01	2009-03-01	Control	2017-12-21	10.5				2018-03-24	9.06229		12.4	2018-07-18	8682	8650.97	495.48				2018-07-18	48	87	1.9		1	1	1	0	0
29754	2010-03-01	2014-10-23	High Fat	2015-11-10	10.55	2015-10-27	7959.5	5449.69	2015-11-30	5.74949		13.75	2016-03-29	6696	35141.2	177.836	2015-10-27	10730.1	34.3977	2016-03-29	42	39	3.2		1	0	1	1	17.1828
29754	2010-03-01	2018-06-22	Reversal	2018-11-12	13.7				2018-11-17	8.71458		15.8	2019-03-12	7702	21672		2018-08-20	15127.6	48.4141	2019-03-12	37	33	2.1		1	1	2	2	43.9589
30759	2011-06-20 07:00:00	2015-11-23	Control	2016-01-07	7	2016-01-07	8776.5	3420.32	2016-01-29	4.60974		7.35	2016-05-31	5885	8565.21	39.44	2016-01-07	7135.5	16.8552	2016-05-31	41	49	0.35		1	0	1	0	0
30762	2011-07-15 07:00:00	2015-11-23	Control	2016-02-18	5.75	2016-01-22	7552	3030.61	2016-03-02	4.63165		6.85	2016-07-01	6614	7478.67	48.98	2016-01-22	5954.92	15.6005	2016-07-01	50	99	1.1		1	0	1	0	0
30768	2011-06-20 07:00:00	2015-11-23	Control	2016-12-19	9.25	2016-10-27	7700.5	3958.19	2016-12-29	5.52692	2017-05-05	9.55	2017-05-02	6450.5	6939.86	50.9396	2016-01-07	8271.44	14.1604	2017-05-05	41	105	0.3		1	0	1	0	0
30771	2011-06-07 07:00:00	2015-11-23	Control	2016-05-31	7.55	2016-10-27	8013	7429.7	2016-10-23	5.37908		8.45	2017-02-28	6951.5	1929.45	27.74	2016-10-27	9210.33	18.6264	2017-02-28	41	100	0.9		1	0	1	0	0
30775	2011-08-01 07:00:00	2015-11-23	Control	2016-05-31	6.4	2016-10-27	7053	5143.99	2016-10-24	5.23123		8.6	2017-03-03	6693.5	6621.39	70.25	2016-10-27	7615.72	19.5717	2017-03-03	46	56	2.2		1	0	1	0	0
30777	2011-09-07 07:00:00	2015-11-23	Control	2015-12-02	8.55	2016-01-07	6883	9641.8	2015-12-29	4.30858		10	2016-04-26	6787	19659	65.5046	2016-01-07	8780.27	21.3288	2016-04-26	38	117	1.45		1	0	1	0	0
32906	2013-06-01 07:00:00	2017-11-29	Control	2018-03-28	6.7				2018-03-14	4.78223		7.5	2018-07-18	9017.5	3913.09	64.57				2018-07-18	29	63	0.8		1	0	1	0	0
32907	2013-07-12 07:00:00	2017-11-29	Control	2017-12-24	7				2018-02-12	4.58784		8.75	2018-06-15	6659	6992.88	54.41				2018-06-15	57	57	1.75		1	0	1	0	0
32916	2013-08-13 07:00:00	2017-11-29	Control	2019-01-04	8.2	2018-10-09	7539	1768.1	2019-02-05	5.48038		9.05	2019-06-13	5377			2018-10-09	8066.08	20.9097	2019-06-14	34	49	0.85		1	1	1	0	0
32917	2013-05-21 07:00:00	2017-11-29	Control	2018-10-09	9.55	2018-10-09	10896.5	3257.57	2018-11-15	5.48585	2019-02-07	12.6	2019-03-29	5841.5	6564.55		2018-10-09	9772.95	22.9688	2019-03-29	43	55	3.05		1	0	1	0	0
32924	2013-06-15 07:00:00	2017-11-29	Control	2018-11-19	7.8	2018-10-09	9737	2938.49	2018-12-06	5.4749	2019-02-07	8.3	2019-04-05	5448	5984.91		2018-10-09	7972.35	21.1841	2019-04-05	52	68	0.5		1	0	1	0	0
32930	2013-06-25 07:00:00	2017-11-29	Control	2017-12-22	6.55				2018-02-19	4.65355		8.1	2018-06-15	5735	9129.15	65.12				2018-06-15	43	47	1.55		1	0	1	0	0
